# Supplementary material for: The C-Terminal Repeat Units of SpaA Mediate Adhesion of Erysipelothrix rhusiopathiae to Host Cells and Regulate Its Virulence
Source: Biology (Basel). 2022 Jul 5;11(7):1010. doi: 10.3390/biology11071010 (PMC9311908; doi:10.3390/biology11071010)
Supplement: Supplementary file 1 [file biology-11-01010-s001.zip]

Archive with 1 entries (1 files):
- biology-1766534-supplementary.pdf
